# Supplementary material for: Description of a Current Outbreak of Mycoplasma pneumoniae in the United States
Source: Pathogens. 2025 Jan 11;14(1):60. doi: 10.3390/pathogens14010060 (PMC11768315; doi:10.3390/pathogens14010060)
Supplement: Supplementary file 1 [file pathogens-14-00060-s001.zip]

Archive with 1 entries (1 files):
- pathogens-3413078-supplementary.pdf
